# Supplementary material for: Interactive machine learning for fast and robust cell profiling
Source: PLoS One. 2020 Sep 11;15(9):e0237972. doi: 10.1371/journal.pone.0237972 (PMC7485821; doi:10.1371/journal.pone.0237972)
Supplement: S4 File — (ZIP) [file pone.0237972.s004.zip]

Archive with 5 entries (4 files):
- S2_File forms/
- S2_File forms/.DS_Store
- S2_File forms/ParticipantInformationSheet.pdf
- S2_File forms/SurveyData.xlsx
- S2_File forms/TaskSheet.pdf
