# Supplementary material for: Interactive machine learning for fast and robust cell profiling
Source: PLoS One. 2020 Sep 11;15(9):e0237972. doi: 10.1371/journal.pone.0237972 (PMC7485821; doi:10.1371/journal.pone.0237972)
Supplement: S5 File — (ZIP) [file pone.0237972.s005.zip]

Archive with 1,067 entries (1,038 files):
- S3_File IoU scores/
- S3_File IoU scores/.DS_Store
- S3_File IoU scores/iou_scores/
- S3_File IoU scores/iou_scores/IoU_Experiment1_cell.csv
- S3_File IoU scores/iou_scores/IoU_Experiment2_cell.csv
- S3_File IoU scores/iou_scores/IoU_Experiment2_fa.csv
- S3_File IoU scores/iou_scores/tukey_iou_cell.csv
- S3_File IoU scores/iou_scores/tukey_iou_fa.csv
- S3_File IoU scores/masks/
- S3_File IoU scores/masks/.DS_Store
- S3_File IoU scores/masks/Experiment_1/
- S3_File IoU scores/masks/Experiment_1/.DS_Store
- S3_File IoU scores/masks/Experiment_1/cell/
- S3_File IoU scores/masks/Experiment_1/cell/.DS_Store
- S3_File IoU scores/masks/Experiment_1/cell/cp_expert/
- S3_File IoU scores/masks/Experiment_1/cell/cp_expert/.DS_Store
- S3_File IoU scores/masks/Experiment_1/cell/cp_expert/fixedPipeline_mask_cell_A.jpg
- S3_File IoU scores/masks/Experiment_1/cell/cp_expert/fixedPipeline_mask_cell_B.jpg
- S3_File IoU scores/masks/Experiment_1/cell/cp_expert/fixedPipeline_mask_cell_C.jpg
- S3_File IoU scores/masks/Experiment_1/cell/cp_expert/fixedPipeline_mask_cell_D.jpg
- S3_File IoU scores/masks/Experiment_1/cell/cp_expert/fixedPipeline_mask_cell_E.jpg
- S3_File IoU scores/masks/Experiment_1/cell/cp_expert/fixedPipeline_mask_cell_F.jpg
- S3_File IoU scores/masks/Experiment_1/cell/cp_expert/fixedPipeline_mask_cell_G.jpg
- S3_File IoU scores/masks/Experiment_1/cell/cp_expert/fixedPipeline_mask_cell_H.jpg
- S3_File IoU scores/masks/Experiment_1/cell/cp_expert/fixedPipeline_mask_cell_I.jpg
- S3_File IoU scores/masks/Experiment_1/cell/cp_expert/fixedPipeline_mask_cell_J.jpg
- S3_File IoU scores/masks/Experiment_1/cell/ground_truth/
- S3_File IoU scores/masks/Experiment_1/cell/ground_truth/A_groundtruth.jpg
- S3_File IoU scores/masks/Experiment_1/cell/ground_truth/B_groundtruth.jpg
- S3_File IoU scores/masks/Experiment_1/cell/ground_truth/C_groundtruth.jpg
- S3_File IoU scores/masks/Experiment_1/cell/ground_truth/D_groundtruth.jpg
- S3_File IoU scores/masks/Experiment_1/cell/ground_truth/E_groundtruth.jpg
- S3_File IoU scores/masks/Experiment_1/cell/ground_truth/F_groundtruth.jpg
- S3_File IoU scores/masks/Experiment_1/cell/ground_truth/G_groundtruth.jpg
- S3_File IoU scores/masks/Experiment_1/cell/ground_truth/H_groundtruth.jpg
- S3_File IoU scores/masks/Experiment_1/cell/ground_truth/I_groundtruth.jpg
- S3_File IoU scores/masks/Experiment_1/cell/ground_truth/J_groundtruth.jpg
- S3_File IoU scores/masks/Experiment_1/cell/user_segmented/
- S3_File IoU scores/masks/Experiment_1/cell/user_segmented/.DS_Store
- S3_File IoU scores/masks/Experiment_1/cell/user_segmented/Automated/
- S3_File IoU scores/masks/Experiment_1/cell/user_segmented/Automated/Automated_Participant10_mask_cell_A.jpg
- S3_File IoU scores/masks/Experiment_1/cell/user_segmented/Automated/Automated_Participant10_mask_cell_B.jpg
- S3_File IoU scores/masks/Experiment_1/cell/user_segmented/Automated/Automated_Participant10_mask_cell_C.jpg
- S3_File IoU scores/masks/Experiment_1/cell/user_segmented/Automated/Automated_Participant10_mask_cell_D.jpg
- S3_File IoU scores/masks/Experiment_1/cell/user_segmented/Automated/Automated_Participant10_mask_cell_E.jpg
- S3_File IoU scores/masks/Experiment_1/cell/user_segmented/Automated/Automated_Participant10_mask_cell_F.jpg
- S3_File IoU scores/masks/Experiment_1/cell/user_segmented/Automated/Automated_Participant10_mask_cell_G.jpg
- S3_File IoU scores/masks/Experiment_1/cell/user_segmented/Automated/Automated_Participant10_mask_cell_H.jpg
- S3_File IoU scores/masks/Experiment_1/cell/user_segmented/Automated/Automated_Participant10_mask_cell_I.jpg
- S3_File IoU scores/masks/Experiment_1/cell/user_segmented/Automated/Automated_Participant10_mask_cell_J.jpg
- S3_File IoU scores/masks/Experiment_1/cell/user_segmented/Automated/Automated_Participant13_mask_cell_A.jpg
- S3_File IoU scores/masks/Experiment_1/cell/user_segmented/Automated/Automated_Participant13_mask_cell_B.jpg
- S3_File IoU scores/masks/Experiment_1/cell/user_segmented/Automated/Automated_Participant13_mask_cell_C.jpg
- S3_File IoU scores/masks/Experiment_1/cell/user_segmented/Automated/Automated_Participant13_mask_cell_D.jpg
- S3_File IoU scores/masks/Experiment_1/cell/user_segmented/Automated/Automated_Participant13_mask_cell_E.jpg
- S3_File IoU scores/masks/Experiment_1/cell/user_segmented/Automated/Automated_Participant13_mask_cell_F.jpg
- S3_File IoU scores/masks/Experiment_1/cell/user_segmented/Automated/Automated_Participant13_mask_cell_G.jpg
- S3_File IoU scores/masks/Experiment_1/cell/user_segmented/Automated/Automated_Participant13_mask_cell_H.jpg
- S3_File IoU scores/masks/Experiment_1/cell/user_segmented/Automated/Automated_Participant13_mask_cell_I.jpg
- S3_File IoU scores/masks/Experiment_1/cell/user_segmented/Automated/Automated_Participant13_mask_cell_J.jpg
- S3_File IoU scores/masks/Experiment_1/cell/user_segmented/Automated/Automated_Participant15_mask_cell_A.jpg
- S3_File IoU scores/masks/Experiment_1/cell/user_segmented/Automated/Automated_Participant15_mask_cell_B.jpg
- S3_File IoU scores/masks/Experiment_1/cell/user_segmented/Automated/Automated_Participant15_mask_cell_C.jpg
- S3_File IoU scores/masks/Experiment_1/cell/user_segmented/Automated/Automated_Participant15_mask_cell_D.jpg
- S3_File IoU scores/masks/Experiment_1/cell/user_segmented/Automated/Automated_Participant15_mask_cell_E.jpg
- S3_File IoU scores/masks/Experiment_1/cell/user_segmented/Automated/Automated_Participant15_mask_cell_F.jpg
- S3_File IoU scores/masks/Experiment_1/cell/user_segmented/Automated/Automated_Participant15_mask_cell_G.jpg
- S3_File IoU scores/masks/Experiment_1/cell/user_segmented/Automated/Automated_Participant15_mask_cell_H.jpg
- S3_File IoU scores/masks/Experiment_1/cell/user_segmented/Automated/Automated_Participant15_mask_cell_I.jpg
- S3_File IoU scores/masks/Experiment_1/cell/user_segmented/Automated/Automated_Participant15_mask_cell_J.jpg
- S3_File IoU scores/masks/Experiment_1/cell/user_segmented/Automated/Automated_Participant1_mask_cell_A.jpg
- S3_File IoU scores/masks/Experiment_1/cell/user_segmented/Automated/Automated_Participant1_mask_cell_B.jpg
- S3_File IoU scores/masks/Experiment_1/cell/user_segmented/Automated/Automated_Participant1_mask_cell_C.jpg
- S3_File IoU scores/masks/Experiment_1/cell/user_segmented/Automated/Automated_Participant1_mask_cell_D.jpg
- S3_File IoU scores/masks/Experiment_1/cell/user_segmented/Automated/Automated_Participant1_mask_cell_E.jpg
- S3_File IoU scores/masks/Experiment_1/cell/user_segmented/Automated/Automated_Participant1_mask_cell_F.jpg
- S3_File IoU scores/masks/Experiment_1/cell/user_segmented/Automated/Automated_Participant1_mask_cell_G.jpg
- S3_File IoU scores/masks/Experiment_1/cell/user_segmented/Automated/Automated_Participant1_mask_cell_H.jpg
- S3_File IoU scores/masks/Experiment_1/cell/user_segmented/Automated/Automated_Participant1_mask_cell_I.jpg
- S3_File IoU scores/masks/Experiment_1/cell/user_segmented/Automated/Automated_Participant1_mask_cell_J.jpg
- S3_File IoU scores/masks/Experiment_1/cell/user_segmented/Automated/Automated_Participant4_mask_cell_A.jpg
- S3_File IoU scores/masks/Experiment_1/cell/user_segmented/Automated/Automated_Participant4_mask_cell_B.jpg
- S3_File IoU scores/masks/Experiment_1/cell/user_segmented/Automated/Automated_Participant4_mask_cell_C.jpg
- S3_File IoU scores/masks/Experiment_1/cell/user_segmented/Automated/Automated_Participant4_mask_cell_D.jpg
- S3_File IoU scores/masks/Experiment_1/cell/user_segmented/Automated/Automated_Participant4_mask_cell_E.jpg
- S3_File IoU scores/masks/Experiment_1/cell/user_segmented/Automated/Automated_Participant4_mask_cell_F.jpg
- S3_File IoU scores/masks/Experiment_1/cell/user_segmented/Automated/Automated_Participant4_mask_cell_G.jpg
- S3_File IoU scores/masks/Experiment_1/cell/user_segmented/Automated/Automated_Participant4_mask_cell_H.jpg
- S3_File IoU scores/masks/Experiment_1/cell/user_segmented/Automated/Automated_Participant4_mask_cell_I.jpg
- S3_File IoU scores/masks/Experiment_1/cell/user_segmented/Automated/Automated_Participant4_mask_cell_J.jpg
- S3_File IoU scores/masks/Experiment_1/cell/user_segmented/Automated/Automated_Participant6_mask_cell_A.jpg
- S3_File IoU scores/masks/Experiment_1/cell/user_segmented/Automated/Automated_Participant6_mask_cell_B.jpg
- S3_File IoU scores/masks/Experiment_1/cell/user_segmented/Automated/Automated_Participant6_mask_cell_C.jpg
- S3_File IoU scores/masks/Experiment_1/cell/user_segmented/Automated/Automated_Participant6_mask_cell_D.jpg
- S3_File IoU scores/masks/Experiment_1/cell/user_segmented/Automated/Automated_Participant6_mask_cell_E.jpg
- S3_File IoU scores/masks/Experiment_1/cell/user_segmented/Automated/Automated_Participant6_mask_cell_F.jpg
- S3_File IoU scores/masks/Experiment_1/cell/user_segmented/Automated/Automated_Participant6_mask_cell_G.jpg
- S3_File IoU scores/masks/Experiment_1/cell/user_segmented/Automated/Automated_Participant6_mask_cell_H.jpg
- S3_File IoU scores/masks/Experiment_1/cell/user_segmented/Automated/Automated_Participant6_mask_cell_I.jpg
- S3_File IoU scores/masks/Experiment_1/cell/user_segmented/Automated/Automated_Participant6_mask_cell_J.jpg
- S3_File IoU scores/masks/Experiment_1/cell/user_segmented/Automated/Automated_Participant8_mask_cell_A.jpg
- S3_File IoU scores/masks/Experiment_1/cell/user_segmented/Automated/Automated_Participant8_mask_cell_B.jpg
- S3_File IoU scores/masks/Experiment_1/cell/user_segmented/Automated/Automated_Participant8_mask_cell_C.jpg
- S3_File IoU scores/masks/Experiment_1/cell/user_segmented/Automated/Automated_Participant8_mask_cell_D.jpg
- S3_File IoU scores/masks/Experiment_1/cell/user_segmented/Automated/Automated_Participant8_mask_cell_E.jpg
- S3_File IoU scores/masks/Experiment_1/cell/user_segmented/Automated/Automated_Participant8_mask_cell_F.jpg
- S3_File IoU scores/masks/Experiment_1/cell/user_segmented/Automated/Automated_Participant8_mask_cell_G.jpg
- S3_File IoU scores/masks/Experiment_1/cell/user_segmented/Automated/Automated_Participant8_mask_cell_H.jpg
- S3_File IoU scores/masks/Experiment_1/cell/user_segmented/Automated/Automated_Participant8_mask_cell_I.jpg
- S3_File IoU scores/masks/Experiment_1/cell/user_segmented/Automated/Automated_Participant8_mask_cell_J.jpg
- S3_File IoU scores/masks/Experiment_1/cell/user_segmented/Automated/Automated_Participant9_mask_cell_A.jpg
- S3_File IoU scores/masks/Experiment_1/cell/user_segmented/Automated/Automated_Participant9_mask_cell_B.jpg
- S3_File IoU scores/masks/Experiment_1/cell/user_segmented/Automated/Automated_Participant9_mask_cell_C.jpg
- S3_File IoU scores/masks/Experiment_1/cell/user_segmented/Automated/Automated_Participant9_mask_cell_D.jpg
- S3_File IoU scores/masks/Experiment_1/cell/user_segmented/Automated/Automated_Participant9_mask_cell_E.jpg
- S3_File IoU scores/masks/Experiment_1/cell/user_segmented/Automated/Automated_Participant9_mask_cell_F.jpg
- S3_File IoU scores/masks/Experiment_1/cell/user_segmented/Automated/Automated_Participant9_mask_cell_G.jpg
- S3_File IoU scores/masks/Experiment_1/cell/user_segmented/Automated/Automated_Participant9_mask_cell_H.jpg
- S3_File IoU scores/masks/Experiment_1/cell/user_segmented/Automated/Automated_Participant9_mask_cell_I.jpg
- S3_File IoU scores/masks/Experiment_1/cell/user_segmented/Automated/Automated_Participant9_mask_cell_J.jpg
- S3_File IoU scores/masks/Experiment_1/cell/user_segmented/Composite/
- S3_File IoU scores/masks/Experiment_1/cell/user_segmented/Composite/.DS_Store
- S3_File IoU scores/masks/Experiment_1/cell/user_segmented/Composite/Composite_Participant10_mask_cell_A.jpg
- S3_File IoU scores/masks/Experiment_1/cell/user_segmented/Composite/Composite_Participant10_mask_cell_B.jpg
- S3_File IoU scores/masks/Experiment_1/cell/user_segmented/Composite/Composite_Participant10_mask_cell_C.jpg
- S3_File IoU scores/masks/Experiment_1/cell/user_segmented/Composite/Composite_Participant10_mask_cell_D.jpg
- S3_File IoU scores/masks/Experiment_1/cell/user_segmented/Composite/Composite_Participant10_mask_cell_E.jpg
- S3_File IoU scores/masks/Experiment_1/cell/user_segmented/Composite/Composite_Participant10_mask_cell_F.jpg
- S3_File IoU scores/masks/Experiment_1/cell/user_segmented/Composite/Composite_Participant10_mask_cell_G.jpg
- S3_File IoU scores/masks/Experiment_1/cell/user_segmented/Composite/Composite_Participant10_mask_cell_H.jpg
- S3_File IoU scores/masks/Experiment_1/cell/user_segmented/Composite/Composite_Participant10_mask_cell_I.jpg
- S3_File IoU scores/masks/Experiment_1/cell/user_segmented/Composite/Composite_Participant10_mask_cell_J.jpg
- S3_File IoU scores/masks/Experiment_1/cell/user_segmented/Composite/Composite_Participant13_mask_cell_A.jpg
- S3_File IoU scores/masks/Experiment_1/cell/user_segmented/Composite/Composite_Participant13_mask_cell_B.jpg
- S3_File IoU scores/masks/Experiment_1/cell/user_segmented/Composite/Composite_Participant13_mask_cell_C.jpg
- S3_File IoU scores/masks/Experiment_1/cell/user_segmented/Composite/Composite_Participant13_mask_cell_D.jpg
- S3_File IoU scores/masks/Experiment_1/cell/user_segmented/Composite/Composite_Participant13_mask_cell_E.jpg
- S3_File IoU scores/masks/Experiment_1/cell/user_segmented/Composite/Composite_Participant13_mask_cell_F.jpg
- S3_File IoU scores/masks/Experiment_1/cell/user_segmented/Composite/Composite_Participant13_mask_cell_G.jpg
- S3_File IoU scores/masks/Experiment_1/cell/user_segmented/Composite/Composite_Participant13_mask_cell_H.jpg
- S3_File IoU scores/masks/Experiment_1/cell/user_segmented/Composite/Composite_Participant13_mask_cell_I.jpg
- S3_File IoU scores/masks/Experiment_1/cell/user_segmented/Composite/Composite_Participant13_mask_cell_J.jpg
- S3_File IoU scores/masks/Experiment_1/cell/user_segmented/Composite/Composite_Participant15_mask_cell_A.jpg
- S3_File IoU scores/masks/Experiment_1/cell/user_segmented/Composite/Composite_Participant15_mask_cell_B.jpg
- S3_File IoU scores/masks/Experiment_1/cell/user_segmented/Composite/Composite_Participant15_mask_cell_C.jpg
- S3_File IoU scores/masks/Experiment_1/cell/user_segmented/Composite/Composite_Participant15_mask_cell_D.jpg
- S3_File IoU scores/masks/Experiment_1/cell/user_segmented/Composite/Composite_Participant15_mask_cell_E.jpg
- S3_File IoU scores/masks/Experiment_1/cell/user_segmented/Composite/Composite_Participant15_mask_cell_F.jpg
- S3_File IoU scores/masks/Experiment_1/cell/user_segmented/Composite/Composite_Participant15_mask_cell_G.jpg
- S3_File IoU scores/masks/Experiment_1/cell/user_segmented/Composite/Composite_Participant15_mask_cell_H.jpg
- S3_File IoU scores/masks/Experiment_1/cell/user_segmented/Composite/Composite_Participant15_mask_cell_I.jpg
- S3_File IoU scores/masks/Experiment_1/cell/user_segmented/Composite/Composite_Participant15_mask_cell_J.jpg
- S3_File IoU scores/masks/Experiment_1/cell/user_segmented/Composite/Composite_Participant1_mask_A.jpg
- S3_File IoU scores/masks/Experiment_1/cell/user_segmented/Composite/Composite_Participant1_mask_B.jpg
- S3_File IoU scores/masks/Experiment_1/cell/user_segmented/Composite/Composite_Participant1_mask_C.jpg
- S3_File IoU scores/masks/Experiment_1/cell/user_segmented/Composite/Composite_Participant1_mask_D.jpg
- S3_File IoU scores/masks/Experiment_1/cell/user_segmented/Composite/Composite_Participant1_mask_E.jpg
- S3_File IoU scores/masks/Experiment_1/cell/user_segmented/Composite/Composite_Participant1_mask_F.jpg
- S3_File IoU scores/masks/Experiment_1/cell/user_segmented/Composite/Composite_Participant1_mask_G.jpg
- S3_File IoU scores/masks/Experiment_1/cell/user_segmented/Composite/Composite_Participant1_mask_H.jpg
- S3_File IoU scores/masks/Experiment_1/cell/user_segmented/Composite/Composite_Participant1_mask_I.jpg
- S3_File IoU scores/masks/Experiment_1/cell/user_segmented/Composite/Composite_Participant1_mask_J.jpg
- S3_File IoU scores/masks/Experiment_1/cell/user_segmented/Composite/Composite_Participant4_mask_cell_A.jpg
- S3_File IoU scores/masks/Experiment_1/cell/user_segmented/Composite/Composite_Participant4_mask_cell_B.jpg
- S3_File IoU scores/masks/Experiment_1/cell/user_segmented/Composite/Composite_Participant4_mask_cell_C.jpg
- S3_File IoU scores/masks/Experiment_1/cell/user_segmented/Composite/Composite_Participant4_mask_cell_D.jpg
- S3_File IoU scores/masks/Experiment_1/cell/user_segmented/Composite/Composite_Participant4_mask_cell_E.jpg
- S3_File IoU scores/masks/Experiment_1/cell/user_segmented/Composite/Composite_Participant4_mask_cell_F.jpg
- S3_File IoU scores/masks/Experiment_1/cell/user_segmented/Composite/Composite_Participant4_mask_cell_G.jpg
- S3_File IoU scores/masks/Experiment_1/cell/user_segmented/Composite/Composite_Participant4_mask_cell_H.jpg
- S3_File IoU scores/masks/Experiment_1/cell/user_segmented/Composite/Composite_Participant4_mask_cell_I.jpg
- S3_File IoU scores/masks/Experiment_1/cell/user_segmented/Composite/Composite_Participant4_mask_cell_J.jpg
- S3_File IoU scores/masks/Experiment_1/cell/user_segmented/Composite/Composite_Participant6_mask_cell_A.jpg
- S3_File IoU scores/masks/Experiment_1/cell/user_segmented/Composite/Composite_Participant6_mask_cell_B.jpg
- S3_File IoU scores/masks/Experiment_1/cell/user_segmented/Composite/Composite_Participant6_mask_cell_C.jpg
- S3_File IoU scores/masks/Experiment_1/cell/user_segmented/Composite/Composite_Participant6_mask_cell_D.jpg
- S3_File IoU scores/masks/Experiment_1/cell/user_segmented/Composite/Composite_Participant6_mask_cell_E.jpg
- S3_File IoU scores/masks/Experiment_1/cell/user_segmented/Composite/Composite_Participant6_mask_cell_F.jpg
- S3_File IoU scores/masks/Experiment_1/cell/user_segmented/Composite/Composite_Participant6_mask_cell_G.jpg
- S3_File IoU scores/masks/Experiment_1/cell/user_segmented/Composite/Composite_Participant6_mask_cell_H.jpg
- S3_File IoU scores/masks/Experiment_1/cell/user_segmented/Composite/Composite_Participant6_mask_cell_I.jpg
- S3_File IoU scores/masks/Experiment_1/cell/user_segmented/Composite/Composite_Participant6_mask_cell_J.jpg
- S3_File IoU scores/masks/Experiment_1/cell/user_segmented/Composite/Composite_Participant8_mask_cell_A.jpg
- S3_File IoU scores/masks/Experiment_1/cell/user_segmented/Composite/Composite_Participant8_mask_cell_B.jpg
- S3_File IoU scores/masks/Experiment_1/cell/user_segmented/Composite/Composite_Participant8_mask_cell_C.jpg
- S3_File IoU scores/masks/Experiment_1/cell/user_segmented/Composite/Composite_Participant8_mask_cell_D.jpg
- S3_File IoU scores/masks/Experiment_1/cell/user_segmented/Composite/Composite_Participant8_mask_cell_E.jpg
- S3_File IoU scores/masks/Experiment_1/cell/user_segmented/Composite/Composite_Participant8_mask_cell_F.jpg
- S3_File IoU scores/masks/Experiment_1/cell/user_segmented/Composite/Composite_Participant8_mask_cell_G.jpg
- S3_File IoU scores/masks/Experiment_1/cell/user_segmented/Composite/Composite_Participant8_mask_cell_H.jpg
- S3_File IoU scores/masks/Experiment_1/cell/user_segmented/Composite/Composite_Participant8_mask_cell_I.jpg
- S3_File IoU scores/masks/Experiment_1/cell/user_segmented/Composite/Composite_Participant8_mask_cell_J.jpg
- S3_File IoU scores/masks/Experiment_1/cell/user_segmented/Composite/Composite_Participant9_mask_cell_A.jpg
- S3_File IoU scores/masks/Experiment_1/cell/user_segmented/Composite/Composite_Participant9_mask_cell_B.jpg
- S3_File IoU scores/masks/Experiment_1/cell/user_segmented/Composite/Composite_Participant9_mask_cell_C.jpg
- S3_File IoU scores/masks/Experiment_1/cell/user_segmented/Composite/Composite_Participant9_mask_cell_D.jpg
- S3_File IoU scores/masks/Experiment_1/cell/user_segmented/Composite/Composite_Participant9_mask_cell_E.jpg
- S3_File IoU scores/masks/Experiment_1/cell/user_segmented/Composite/Composite_Participant9_mask_cell_F.jpg
- S3_File IoU scores/masks/Experiment_1/cell/user_segmented/Composite/Composite_Participant9_mask_cell_G.jpg
- S3_File IoU scores/masks/Experiment_1/cell/user_segmented/Composite/Composite_Participant9_mask_cell_H.jpg
- S3_File IoU scores/masks/Experiment_1/cell/user_segmented/Composite/Composite_Participant9_mask_cell_I.jpg
- S3_File IoU scores/masks/Experiment_1/cell/user_segmented/Composite/Composite_Participant9_mask_cell_J.jpg
- S3_File IoU scores/masks/Experiment_1/cell/user_segmented/Manual/
- S3_File IoU scores/masks/Experiment_1/cell/user_segmented/Manual/Manual_Participant10_mask_cell_A.jpg
- S3_File IoU scores/masks/Experiment_1/cell/user_segmented/Manual/Manual_Participant10_mask_cell_B.jpg
- S3_File IoU scores/masks/Experiment_1/cell/user_segmented/Manual/Manual_Participant10_mask_cell_C.jpg
- S3_File IoU scores/masks/Experiment_1/cell/user_segmented/Manual/Manual_Participant10_mask_cell_D.jpg
- S3_File IoU scores/masks/Experiment_1/cell/user_segmented/Manual/Manual_Participant10_mask_cell_E.jpg
- S3_File IoU scores/masks/Experiment_1/cell/user_segmented/Manual/Manual_Participant10_mask_cell_F.jpg
- S3_File IoU scores/masks/Experiment_1/cell/user_segmented/Manual/Manual_Participant10_mask_cell_G.jpg
- S3_File IoU scores/masks/Experiment_1/cell/user_segmented/Manual/Manual_Participant10_mask_cell_H.jpg
- S3_File IoU scores/masks/Experiment_1/cell/user_segmented/Manual/Manual_Participant10_mask_cell_I.jpg
- S3_File IoU scores/masks/Experiment_1/cell/user_segmented/Manual/Manual_Participant10_mask_cell_J.jpg
- S3_File IoU scores/masks/Experiment_1/cell/user_segmented/Manual/Manual_Participant13_mask_cell_A.jpg
- S3_File IoU scores/masks/Experiment_1/cell/user_segmented/Manual/Manual_Participant13_mask_cell_B.jpg
- S3_File IoU scores/masks/Experiment_1/cell/user_segmented/Manual/Manual_Participant13_mask_cell_C.jpg
- S3_File IoU scores/masks/Experiment_1/cell/user_segmented/Manual/Manual_Participant13_mask_cell_D.jpg
- S3_File IoU scores/masks/Experiment_1/cell/user_segmented/Manual/Manual_Participant13_mask_cell_E.jpg
- S3_File IoU scores/masks/Experiment_1/cell/user_segmented/Manual/Manual_Participant13_mask_cell_F.jpg
- S3_File IoU scores/masks/Experiment_1/cell/user_segmented/Manual/Manual_Participant13_mask_cell_G.jpg
- S3_File IoU scores/masks/Experiment_1/cell/user_segmented/Manual/Manual_Participant13_mask_cell_H.jpg
- S3_File IoU scores/masks/Experiment_1/cell/user_segmented/Manual/Manual_Participant13_mask_cell_I.jpg
- S3_File IoU scores/masks/Experiment_1/cell/user_segmented/Manual/Manual_Participant13_mask_cell_J.jpg
- S3_File IoU scores/masks/Experiment_1/cell/user_segmented/Manual/Manual_Participant15_mask_cell_A.jpg
- S3_File IoU scores/masks/Experiment_1/cell/user_segmented/Manual/Manual_Participant15_mask_cell_B.jpg
- S3_File IoU scores/masks/Experiment_1/cell/user_segmented/Manual/Manual_Participant15_mask_cell_C.jpg
- S3_File IoU scores/masks/Experiment_1/cell/user_segmented/Manual/Manual_Participant15_mask_cell_D.jpg
- S3_File IoU scores/masks/Experiment_1/cell/user_segmented/Manual/Manual_Participant15_mask_cell_E.jpg
- S3_File IoU scores/masks/Experiment_1/cell/user_segmented/Manual/Manual_Participant15_mask_cell_F.jpg
- S3_File IoU scores/masks/Experiment_1/cell/user_segmented/Manual/Manual_Participant15_mask_cell_G.jpg
- S3_File IoU scores/masks/Experiment_1/cell/user_segmented/Manual/Manual_Participant15_mask_cell_H.jpg
- S3_File IoU scores/masks/Experiment_1/cell/user_segmented/Manual/Manual_Participant15_mask_cell_I.jpg
- S3_File IoU scores/masks/Experiment_1/cell/user_segmented/Manual/Manual_Participant15_mask_cell_J.jpg
- S3_File IoU scores/masks/Experiment_1/cell/user_segmented/Manual/Manual_Participant1_mask_cell_A.jpg
- S3_File IoU scores/masks/Experiment_1/cell/user_segmented/Manual/Manual_Participant1_mask_cell_B.jpg
- S3_File IoU scores/masks/Experiment_1/cell/user_segmented/Manual/Manual_Participant1_mask_cell_C.jpg
- S3_File IoU scores/masks/Experiment_1/cell/user_segmented/Manual/Manual_Participant1_mask_cell_D.jpg
- S3_File IoU scores/masks/Experiment_1/cell/user_segmented/Manual/Manual_Participant1_mask_cell_E.jpg
- S3_File IoU scores/masks/Experiment_1/cell/user_segmented/Manual/Manual_Participant1_mask_cell_F.jpg
- S3_File IoU scores/masks/Experiment_1/cell/user_segmented/Manual/Manual_Participant1_mask_cell_G.jpg
- S3_File IoU scores/masks/Experiment_1/cell/user_segmented/Manual/Manual_Participant1_mask_cell_H.jpg
- S3_File IoU scores/masks/Experiment_1/cell/user_segmented/Manual/Manual_Participant1_mask_cell_I.jpg
- S3_File IoU scores/masks/Experiment_1/cell/user_segmented/Manual/Manual_Participant1_mask_cell_J.jpg
- S3_File IoU scores/masks/Experiment_1/cell/user_segmented/Manual/Manual_Participant4_mask_cell_A.jpg
- S3_File IoU scores/masks/Experiment_1/cell/user_segmented/Manual/Manual_Participant4_mask_cell_B.jpg
- S3_File IoU scores/masks/Experiment_1/cell/user_segmented/Manual/Manual_Participant4_mask_cell_C.jpg
- S3_File IoU scores/masks/Experiment_1/cell/user_segmented/Manual/Manual_Participant4_mask_cell_D.jpg
- S3_File IoU scores/masks/Experiment_1/cell/user_segmented/Manual/Manual_Participant4_mask_cell_E.jpg
- S3_File IoU scores/masks/Experiment_1/cell/user_segmented/Manual/Manual_Participant4_mask_cell_F.jpg
- S3_File IoU scores/masks/Experiment_1/cell/user_segmented/Manual/Manual_Participant4_mask_cell_G.jpg
- S3_File IoU scores/masks/Experiment_1/cell/user_segmented/Manual/Manual_Participant4_mask_cell_H.jpg
- S3_File IoU scores/masks/Experiment_1/cell/user_segmented/Manual/Manual_Participant4_mask_cell_I.jpg
- S3_File IoU scores/masks/Experiment_1/cell/user_segmented/Manual/Manual_Participant4_mask_cell_J.jpg
- S3_File IoU scores/masks/Experiment_1/cell/user_segmented/Manual/Manual_Participant6_mask_cell_A.jpg
- S3_File IoU scores/masks/Experiment_1/cell/user_segmented/Manual/Manual_Participant6_mask_cell_B.jpg
- S3_File IoU scores/masks/Experiment_1/cell/user_segmented/Manual/Manual_Participant6_mask_cell_C.jpg
- S3_File IoU scores/masks/Experiment_1/cell/user_segmented/Manual/Manual_Participant6_mask_cell_D.jpg
- S3_File IoU scores/masks/Experiment_1/cell/user_segmented/Manual/Manual_Participant6_mask_cell_E.jpg
- S3_File IoU scores/masks/Experiment_1/cell/user_segmented/Manual/Manual_Participant6_mask_cell_F.jpg
- S3_File IoU scores/masks/Experiment_1/cell/user_segmented/Manual/Manual_Participant6_mask_cell_G.jpg
- S3_File IoU scores/masks/Experiment_1/cell/user_segmented/Manual/Manual_Participant6_mask_cell_H.jpg
- S3_File IoU scores/masks/Experiment_1/cell/user_segmented/Manual/Manual_Participant6_mask_cell_I.jpg
- S3_File IoU scores/masks/Experiment_1/cell/user_segmented/Manual/Manual_Participant6_mask_cell_J.jpg
- S3_File IoU scores/masks/Experiment_1/cell/user_segmented/Manual/Manual_Participant8_mask_cell_A.jpg
- S3_File IoU scores/masks/Experiment_1/cell/user_segmented/Manual/Manual_Participant8_mask_cell_B.jpg
- S3_File IoU scores/masks/Experiment_1/cell/user_segmented/Manual/Manual_Participant8_mask_cell_C.jpg
- S3_File IoU scores/masks/Experiment_1/cell/user_segmented/Manual/Manual_Participant8_mask_cell_D.jpg
- S3_File IoU scores/masks/Experiment_1/cell/user_segmented/Manual/Manual_Participant8_mask_cell_E.jpg
- S3_File IoU scores/masks/Experiment_1/cell/user_segmented/Manual/Manual_Participant8_mask_cell_F.jpg
- S3_File IoU scores/masks/Experiment_1/cell/user_segmented/Manual/Manual_Participant8_mask_cell_G.jpg
- S3_File IoU scores/masks/Experiment_1/cell/user_segmented/Manual/Manual_Participant8_mask_cell_H.jpg
- S3_File IoU scores/masks/Experiment_1/cell/user_segmented/Manual/Manual_Participant8_mask_cell_I.jpg
- S3_File IoU scores/masks/Experiment_1/cell/user_segmented/Manual/Manual_Participant8_mask_cell_J.jpg
- S3_File IoU scores/masks/Experiment_1/cell/user_segmented/Manual/Manual_Participant9_mask_cell_A.jpg
- S3_File IoU scores/masks/Experiment_1/cell/user_segmented/Manual/Manual_Participant9_mask_cell_B.jpg
- S3_File IoU scores/masks/Experiment_1/cell/user_segmented/Manual/Manual_Participant9_mask_cell_C.jpg
- S3_File IoU scores/masks/Experiment_1/cell/user_segmented/Manual/Manual_Participant9_mask_cell_D.jpg
- S3_File IoU scores/masks/Experiment_1/cell/user_segmented/Manual/Manual_Participant9_mask_cell_E.jpg
- S3_File IoU scores/masks/Experiment_1/cell/user_segmented/Manual/Manual_Participant9_mask_cell_F.jpg
- S3_File IoU scores/masks/Experiment_1/cell/user_segmented/Manual/Manual_Participant9_mask_cell_G.jpg
- S3_File IoU scores/masks/Experiment_1/cell/user_segmented/Manual/Manual_Participant9_mask_cell_H.jpg
- S3_File IoU scores/masks/Experiment_1/cell/user_segmented/Manual/Manual_Participant9_mask_cell_I.jpg
- S3_File IoU scores/masks/Experiment_1/cell/user_segmented/Manual/Manual_Participant9_mask_cell_J.jpg
- S3_File IoU scores/masks/Experiment_1/cell/user_segmented/UserOptimized/
- S3_File IoU scores/masks/Experiment_1/cell/user_segmented/UserOptimized/UserOptimized_Participant10_mask_cell_A.jpg
- S3_File IoU scores/masks/Experiment_1/cell/user_segmented/UserOptimized/UserOptimized_Participant10_mask_cell_B.jpg
- S3_File IoU scores/masks/Experiment_1/cell/user_segmented/UserOptimized/UserOptimized_Participant10_mask_cell_C.jpg
- S3_File IoU scores/masks/Experiment_1/cell/user_segmented/UserOptimized/UserOptimized_Participant10_mask_cell_D.jpg
- S3_File IoU scores/masks/Experiment_1/cell/user_segmented/UserOptimized/UserOptimized_Participant10_mask_cell_E.jpg
- S3_File IoU scores/masks/Experiment_1/cell/user_segmented/UserOptimized/UserOptimized_Participant10_mask_cell_F.jpg
- S3_File IoU scores/masks/Experiment_1/cell/user_segmented/UserOptimized/UserOptimized_Participant10_mask_cell_G.jpg
- S3_File IoU scores/masks/Experiment_1/cell/user_segmented/UserOptimized/UserOptimized_Participant10_mask_cell_H.jpg
- S3_File IoU scores/masks/Experiment_1/cell/user_segmented/UserOptimized/UserOptimized_Participant10_mask_cell_I.jpg
- S3_File IoU scores/masks/Experiment_1/cell/user_segmented/UserOptimized/UserOptimized_Participant10_mask_cell_J.jpg
- S3_File IoU scores/masks/Experiment_1/cell/user_segmented/UserOptimized/UserOptimized_Participant13_mask_cell_A.jpg
- S3_File IoU scores/masks/Experiment_1/cell/user_segmented/UserOptimized/UserOptimized_Participant13_mask_cell_B.jpg
- S3_File IoU scores/masks/Experiment_1/cell/user_segmented/UserOptimized/UserOptimized_Participant13_mask_cell_C.jpg
- S3_File IoU scores/masks/Experiment_1/cell/user_segmented/UserOptimized/UserOptimized_Participant13_mask_cell_D.jpg
- S3_File IoU scores/masks/Experiment_1/cell/user_segmented/UserOptimized/UserOptimized_Participant13_mask_cell_E.jpg
- S3_File IoU scores/masks/Experiment_1/cell/user_segmented/UserOptimized/UserOptimized_Participant13_mask_cell_F.jpg
[truncated: 767 more entries]
