# Supplementary material for: Interactive machine learning for fast and robust cell profiling
Source: PLoS One. 2020 Sep 11;15(9):e0237972. doi: 10.1371/journal.pone.0237972 (PMC7485821; doi:10.1371/journal.pone.0237972)
Supplement: S6 File — (ZIP) [file pone.0237972.s006.zip]

Archive with 4 entries (3 files):
- S4_File Survey based results/
- S4_File Survey based results/.DS_Store
- S4_File Survey based results/ImageQualityScore.xlsx
- S4_File Survey based results/LikertScale.xlsx
